# Supplementary material for: Safety Messaging Boosts Parental Vaccination Intention for Children Ages 5–11
Source: Vaccines (Basel). 2022 Jul 28;10(8):1205. doi: 10.3390/vaccines10081205 (PMC9413281; doi:10.3390/vaccines10081205)
Supplement: Supplementary file 1 [file vaccines-10-01205-s001.zip]

Archive with 1 entries (1 files):
- vaccines-1813732-supplementary.pdf
